# Supplementary material for: DUXAP8, a pseudogene derived lncRNA, promotes growth of pancreatic carcinoma cells by epigenetically silencing CDKN1A and KLF2
Source: Cancer Commun (Lond). 2018 Oct 26;38:64. doi: 10.1186/s40880-018-0333-9 (PMC6235391; doi:10.1186/s40880-018-0333-9)
Supplement: Supplementary file 1 — Additional file 1. Primer sequences and siRNA sequences used in the study. [file 40880_2018_333_MOESM1_ESM.xlsx]

## Sheet: Sheet1
Additional file 1: Table S1
Primers used for qPCR	Sequences (5’ to 3’)
DUXAP8 (Forward)	GAGAAGCAGTGGTGGGTTCC
DUXAP8 (Reverse)	GAGCAACACAGATGAACCGC
GAPDH (Forward)	GAAGAGAGAGACCCTCACGCTG
GAPDH (Reverse)	ACTGTGAGGAGGGGAGATTCAGT
LSD1 (Forward)	AGCGTCATGGTCTTATCAA
LSD1 (Reverse)	GAAATGTGGCAACTCGTC
EZH2 (Forward)	TGCACATCCTGACTTCTGTG
EZH2 (Reverse)	AAGGGCATTCACCAACTCC
CDKN1A(Forward)	AAGTCAGTTCCTTGTGGAGCC
CDKN1A (Reverse)	GGTTCTGACGGACATCCCCA
KLF2 (Forward)	CTGCACATGAAACGGCACAT
KLF2 (Reverse)	CAGTCACAGTTTGGGAGGGG
PTEN (Forward)	TGGATTCGACTTAGACTTGACCT
PTEN (Reverse)	GGTGGGTTATGGTCTTCAAAAGG
CDKN2B(Forward)	GGACTAGTGGAGAAGGTGCG
CDKN2B (Reverse)	GGGCGCTGCCCATCATCATG
Bcl-2(Forward)	GCGGCCTCTGTTTGATTTCTC
Bcl-2 (Reverse)	TTTGGGGCAGGCATGTTGAC
Bax(Forward)	ACCATCTTTGTGGCGGGAG
Bax (Reverse)	GGAAAAACACAGTCCAAGGCA
Caspase-3(Forward)	GTGCTATTGTGAGGCGGTTG
Caspase-3 (Reverse)	CACGGATACACAGCCACAGG
Caspase-9(Forward)	CGAGCTGTTCAGGCCCCATA
Caspase-9(Reverse)	CTGCTTGCCTGTTAGTTCGC
Primer used for qCHIP analysis	Sequences (5’ to 3’)
KLF2(Forward)	ACGGGCTTATTGAGGTTGG
KLF2(Reverse)	GCCTGGGTGACAGAGGAGAC
CDKN1A (Forward)	GCCTTCCTCACATCCTCC
CDKN1A (Reverse)	CAAGAGTGCCCAGTCCAG
Interference sequences (siRNA)
si-DUXAP8 1#	UUUAGACCCAUUCUCGUAUGGAGGU
si-DUXAP8 2#	CAGCAUACUUCAAAUUCACAGCAAA
si-NC	UUCUCCGAACGUGUCACGUTT
